# Supplementary material for: Transcriptome evolution from breast epithelial cells to basal-like tumors
Source: Oncotarget. 2017 Dec 8;9(1):453–63. doi: 10.18632/oncotarget.23065 (PMC5787480; doi:10.18632/oncotarget.23065)
Supplement: Supplementary file 2 [file oncotarget-09-453-s002.xlsx]

## Sheet: Hoja2
	Lee et al., 2012 Up-regulated in DCIS compares to invasive breast cancer.
	Module	OR	P	UPinModule	UpNoModule	ModuleNoUP	NoModuleNoUP	Genes
	M7-black	4.05	0.00640823	6	33	219	4878	CXCL11, CCL5, STAT1, HLA.DRA, HLA.DPA1, HLA.G
	M2-brown	0	1	0	39	136	4961
	M10-cyan	0	1	0	39	46	5051
	M9-darkgrey	0	1	0	39	67	5030
	M12-darkorange	0	1	0	39	103	4994
	M9-darkred	0	1	0	39	31	5066
	M8-darkturquoise	0	1	0	39	26	5071
	M1-green	2.39	0.0744379	5	34	295	4802	HTRA1, BNC2, SPARC, CTSK, LUM
	M11-greenyellow	215.21	7.76323e-39	24	15	37	5060	COL5A2, COL5A1, COL1A2 , VCAN, CDH11, COL3A1, FAP, NID2, LRRC15, ASPN, FN1, COL6A3, COL8A1, AEBP1, POSTN, FNDC1, COL10A1, THBS2, FBN1, COL11A1, MXRA5, COMP, INHBA, GJB2
	M0-grey	0.05	1	3	36	3305	1792
	M13-grey60	0	1	0	39	41	5056
	M16-lightyellow	0	1	0	39	35	5062
	M17-orange	0	1	0	39	23	5074
	M6-purple	0	1	0	39	73	5024
	M15-royalblue	0	1	0	39	34	5063
	M14-salmon	1.89	0.420117	1	38	70	5027
	M4-turquoise	0	1	0	39	434	4663
	M5-yellow	0	1	0	39	122	4975
	Lee et al., 2012 Down-regulated in DCIS compares to invasive breast cancer.
	Module	OR	P	DowninModule	DownNoModule	ModuleNoDown	NoModuleNoDown
	M7-black	0	1	0	23	225	4888
	M2-brown	1.68	0.461295	1	22	135	4978
	M10-cyan	0	1	0	23	46	5067
	M9-darkgrey	0	1	0	23	67	5046
	M12-darkorange	0	1	0	23	103	5010
	M9-darkred	0	1	0	23	31	5082
	M8-darkturquoise	0	1	0	23	26	5087
	M1-green	2.43	0.147811	3	20	297	4816
	M11-greenyellow	0	1	0	23	61	5052
	M0-grey	0.86	0.721159	14	9	3294	1819
	M13-grey60	0	1	0	23	41	5072
	M16-lightyellow	0	1	0	23	35	5078
	M17-orange	0	1	0	23	23	5090
	M6-purple	3.18	0.281052	1	22	72	5041
	M15-royalblue	0	1	0	23	34	5079
	M14-salmon	0	1	0	23	71	5042
	M4-turquoise	1.03	0.590653	2	21	432	4681
	M5-yellow	3.96	0.102466	2	21	120	4993
	Ma et al., 2003 (1543 matched genes with modified expression in human breast cancer progression)
	Module	OR	P	UPinModule	UpNoModule	ModuleNoUP	NoModuleNoUP	Genes
	M7-black	0.62	0.962775	12	407	213	4504
	M2-brown	1.3	0.217186	14	405	122	4595
	M10-cyan	0	1	0	419	46	4671
	M9-darkgrey	1.32	0.30422	7	412	60	4657
	M12-darkorange	0.11	0.999858	1	418	102	4615
	M9-darkred	1.21	0.469689	3	416	28	4689
	M8-darkturquoise	1.47	0.357358	3	416	23	4694
	M1-green	1.27	0.138121	30	389	270	4447
	M11-greenyellow	1.97	0.0572362	9	410	52	4665
	M0-grey	0.81	0.97981	251	168	3057	1660
	M13-grey60	1.94	0.112898	6	413	35	4682
	M16-lightyellow	0.33	0.949657	1	418	34	4683
	M17-orange	1.07	0.570755	2	417	21	4696
	M6-purple	1.39	0.242484	8	411	65	4652
	M15-royalblue	1.09	0.532764	3	416	31	4686
	M14-salmon	0.67	0.84272	4	415	67	4650
	M4-turquoise	1.45	0.0159675	48	371	386	4331	ANLN, CDKN3, UBE2C, TOP2A, CKS2, FBXO5, TYMS, NEK2, BIRC5, RACGAP1, RRM2, PRC1, MRPL13, KPNA2, POLR2K, MTHFD2, FH, TK1, HN1, BUB1, GLRX2, TACC3, DNAJB1, ACADVL, MYH11, GAS6, CLDN11, AMT, TUBG1, CCNE2, RAD1, SLC7A5, CENPA, TXN, LYPLA1, ENO1, MRPS10, SQLE, COPA, PSMD12, PSMA7, TCEB1, MTCH2, SRP9, PSME3, NONO, UBE2N, RECQL4
	M5-yellow	1.86	0.0195663	17	402	105	4612	GPD1, CA4, ITGA7, AGPAT2, MAOA, CAV2, LPL, CKMT2, PFKFB3, LILRB5, ALDOC, GNAI1, PEMT, FAH, TF, GPX4, S100B
	Clarke et al., 2013 (Genes from thei MEOrange module)
	Module	OR	P	UPinModule	UpNoModule	ModuleNoUP	NoModuleNoUP	Genes
	M7-black	52.21	2.29215e-129	139	147	86	4764	CD86, FYB, SAMSN1, TFEC, PTPRC, PLEK, CTSS, SLA, GPR65, GZMB, MNDA, PSMB9, CXCL11, LAPTM5, LCK, ADAMDEC1, TAP1, CCL5, GZMA, SRGN, TRBC1, STAT1, MARCH1, NKG7, CD2, CCR5, FPR3, HCK, CORO1A, FCGR1B, LAP3, RAC2, IDO1, CYTIP, CXCL10, ITGB2, CXCL9, LST1, LGALS9, SLC7A7, IRF1, WARS, ITGAL, HLA.DMB, LAMP3, CCR1, CST7, CD48, EVI2A, HLA.F, PSMB8, ITGA4, GBP1, CD37, ITK, CCL4, CLEC4A, CD38, HCLS1, AIM2, CD5…
	M2-brown	0	1	0	286	136	4714
	M10-cyan	0	1	0	286	46	4804
	M9-darkgrey	0.52	0.895012	2	284	65	4785	RNF19B, ARRB2
	M12-darkorange	0	1	0	286	103	4747
	M9-darkred	0	1	0	286	31	4819
	M8-darkturquoise	0	1	0	286	26	4824
	M1-green	0.16	0.999996	3	283	297	4553	RGL1, MAF, MRC1
	M11-greenyellow	0.28	0.970289	1	285	60	4790	GPNMB
	M0-grey	0.31	1	107	179	3201	1649	MMP9, RASGRP1, CXCR4, RAB27A, TDO2, ZNF267, LCP1, ATP6V1B2, IL2RG, ICAM1, GCH1, CCDC109B, CHST11, SH3BGRL3, RELB, KIAA1551, RGS1, SCO2, CTSB, CFLAR, KIAA0922, HMOX1, SLAMF7, OSBPL3, HLA.DQB1, LBR, NPL, IL18, SPIB, CXCL13, FAS, C5AR1, TRAF3IP3, P2RX5, CTSC, IL27RA, FXYD5, LTB, CASP1, AMPD3, IGHD, BTN3A3, RASSF2, CCL18, ADA, CD83, IGLJ3, RUNX3, BCL11B, PSMB10, IGHM, ERAP2, EGFL6, KIAA0226L, SAMHD1,…
	M13-grey60	0	1	0	286	41	4809
	M16-lightyellow	0	1	0	286	35	4815
	M17-orange	0	1	0	286	23	4827
	M6-purple	0	1	0	286	73	4777
	M15-royalblue	0	1	0	286	34	4816
	M14-salmon	14.6	4.61004e-21	31	255	40	4810	CLEC2B, GMFG, GIMAP6, FGL2, TNFRSF1B, IL10RA, ZEB2, CLIC2, PTGER4, CSF1R, P2RY14, CELF2, FYN, LY96, CASP4, GIMAP4, MS4A6A, EMP3, PPP1R16B, KAT2B, SIGLEC1, VSIG4, P2RY13, C3, HLA.E, ELMO1, APOL3, CPVL, TPK1, NR1H3, LSP1
	M4-turquoise	0.04	1	1	285	433	4417	CCL21
	M5-yellow	0.28	0.992921	2	284	120	4730	CCDC69, HSD11B1
	Clarke et al., 2013 (Genes from thei MEOrange module)
	Module	OR	P	UPinModule	UpNoModule	ModuleNoUP	NoModuleNoUP	Genes
	M7-black	0	1	0	404	225	4507
	M2-brown	0.35	0.995538	4	400	132	4600	ARSD, IL20RA, FOXC1, FAM171A1
	M10-cyan	0	1	0	404	46	4686
	M9-darkgrey	7.86	1.18652e-12	26	378	41	4691	YWHAE, KLHDC3, PPP2R1A, CALR, HSP90AB1, ARHGDIA, GDI2, TMED2, UBE2M, FKBP1A, RAB5C, RANGAP1, KDELR1, P4HB, PSMC3, YKT6, ASNA1, ADAM15, NIPSNAP1, RAB11B, NUCB1, CLPTM1, CDC42EP1, CDC37, PKP3, SLC29A1
	M12-darkorange	0.35	0.990122	3	401	100	4632	FNTB, C1D, TRRAP
	M9-darkred	0.39	0.921722	1	403	30	4702	IL13RA1
	M8-darkturquoise	0.47	0.881816	1	403	25	4707	RPA3
	M1-green	0.07	1	2	402	298	4434	GALNT3, MAP7
	M11-greenyellow	0	1	0	404	61	4671
	M0-grey	1.27	0.0176498	280	124	3028	1704	ABCE1, TFDP1, NCBP1, TP53BP2, PDCD10, TBCE, RPAP3, DSC2, POGK, DSG2, EDEM3, M6PR, KIF2A, F11R, DEDD, SNX4, PPP1CB, TUBGCP3, EN1, PRKX, LRIF1, ARPC1A, NARS2, ENSA, UGT8, PRUNE, AP1S1, TMEM123, TAGLN2, ARF4, SCYL2, POLE3, BTG3, PTP4A1, RPRD1A, TAF1A, SPAST, MGAT4B, SELT, GPI, EML4, NET1, STEAP3, BZW1, BCL11A, NXT2, SMC3, G3BP2, MAPKAPK2, ACTR3B, ARHGEF9, C11orf73, CAPRIN1, ALDH18A1, EIF2S3, CD46, A…
	M13-grey60	0.6	0.844626	2	402	39	4693	CDH1, ST14
	M16-lightyellow	0.34	0.943717	1	403	34	4698	MID1
	M17-orange	1.12	0.55023	2	402	21	4711	PPP1R12A, IFNGR1
	M6-purple	2.34	0.0107238	12	392	61	4671	TMEM251, RAD23B, YIPF5, RIT1, NDUFB5, WRB, GCLM, DEGS1, KCTD3, CHMP5, MPC2, NME7
	M15-royalblue	3.07	0.0147967	7	397	27	4705	RPS7, TOMM20, RAD23A, GSTP1, TKT, MRPS2, AKAP1
	M14-salmon	0	1	0	404	71	4661
	M4-turquoise	2.12	1.35204e-06	62	342	372	4360	MSH6, NUDT21, FH, ACP1, PGK1, LSM4, MFN1, STIP1, ATP6V1C1, TUBG1, HSPD1, RCN2, PRPF4, CCT2, MRPL42, ENO1, MOB1A, RRM1, PDIA6, HSPA4, DLAT, VDAC1, COPA, SMARCC1, ATP6V1A, PPIF, EXOC5, TPRKB, SS18, HAT1, RANBP9, BRCC3, HSPB11, CALU, C1QBP, MAPRE1, GFPT1, CBFB, B3GALNT1, YBX1, TAF12, KIF5B, PTPN12, EZR, PSME3, SUMO3, NONO, PGRMC1, TMEM30A, GTF2I, CLIC4, UBE2N, RDX, MAP3K7, BAX, GNB1, TMX1, BSG, ERLI…
	M5-yellow	0.09	0.99996	1	403	121	4611	CAT
